# Supplementary material for: Enhanced Selective Hydrogen Permeation through Graphdiyne Membrane: A Theoretical Study
Source: Membranes (Basel). 2020 Oct 15;10(10):286. doi: 10.3390/membranes10100286 (PMC7650590; doi:10.3390/membranes10100286)
Supplement: Supplementary file 1 [file membranes-10-00286-s001.zip]

Archive with 1 entries (1 files):
- Supplementary video.avi
